# Supplementary material for: The Effectiveness of Interventions to Increase Participation and Physical Activities in Parks: A Systematic Review of the Literature
Source: Int J Environ Res Public Health. 2022 Oct 2;19(19):12590. doi: 10.3390/ijerph191912590 (PMC9566024; doi:10.3390/ijerph191912590)
Supplement: Supplementary file 1 [file ijerph-19-12590-s001.zip]

Archive with 1 entries (1 files):
- ijerph-1875773-supplementary.pdf
